# Supplementary material for: The Role of Epigenetic and Biological Biomarkers in the Diagnosis of Periodontal Disease: A Systematic Review Approach
Source: Diagnostics (Basel). 2022 Apr 7;12(4):919. doi: 10.3390/diagnostics12040919 (PMC9029524; doi:10.3390/diagnostics12040919)
Supplement: Supplementary file 1 [file diagnostics-12-00919-s001.zip]

Archive with 1 entries (1 files):
- diagnostics-1626437-Supplementary.pdf
